# Supplementary material for: Polymeric Caffeic Acid Acts as a Nasal Vaccine Formulation against Streptococcus pneumoniae Infections in Mice
Source: Pharmaceutics. 2021 Apr 20;13(4):585. doi: 10.3390/pharmaceutics13040585 (PMC8073337; doi:10.3390/pharmaceutics13040585)
Supplement: Supplementary file 1 [file pharmaceutics-13-00585-s001.zip]

Archive with 1 entries (1 files):
- pharmaceutics-1189507-supplementary.pdf
